# Supplementary material for: Tethering of Multi-Vesicular Bodies and the Tonoplast to the Plasma Membrane in Plants
Source: Front Plant Sci. 2019 May 22;10:636. doi: 10.3389/fpls.2019.00636 (PMC6662526; doi:10.3389/fpls.2019.00636)
Supplement: Supplementary Table S1 — Amino acid sequences, plasmid constructs for expression, and other details of protein fusions used in this study. [file Table_1.XLSX]

## Sheet: Sheet1
Supplementary Table S1. Amino acid sequences, plasmid constructs for expression, and other details of protein fusions used in this study.
Protein	ACCESSION/ TAIR	Region	Residues	Size (aa)	Cellular localization N.benthamiana leaf cortical cells	Notes	Fusions and constructs used in the study, Gateway® compatible (the position of "-" indicates the direction of FPs fused to the markers )
Subcellular markers							VenusN-	-VenusN	VenusC-	-VenusC	YFP-	-YFP	-YFP-	tagRFP-	-tagRFP	-tagRFP-	-GFP
VAM7-PX	NP_011303	1 - 134	MAANSVGKMSEKLRIKVDDVKINPKYVLYGVSTPNKRLYKRYSEFWKLKTRLERDVGSTIPYDFPEKPGVLDRRWQRRYDDPEMIDERRIGLERFLNELYNDRFDSRWRDTKIAQDFLQLSKPNVSQEKSQQHL	134	MVB, tonoplast	Kale et al., 2010		pDONR207 / pmAEV	pDONR207 / pmAEV			pDONR207 / pmAEV			pDONR207 / pmAEV
VAM7-PX*		1 - 134	MAANSVGKMSEKLRIKVDDVKINPKYVLYGVSTPNKRLYKEYAEFWKLKTRLERDVGSTIPYDFPEKPGVLDRRWQRRYDDPEMIDERRIGLERFLNELYNDRFDSRWRDTKIAQDFLQLSKPNVSQEKSQQHL	134	Cytoplasm	Lee et al., 2006		pDONR207 / pmAEV				pDONR207 / pmAEV
Hrs-2xFYVE	NP_032270	147 - 223	MEFESDAMFAAERAPDWVDAEECHRCRVQFGVVTRKHHCRACGQIFCGKCSSKYSTIPKFGIEKEVRVCEPCYEQLNKKAQGQGSESDAMFAAERAPDWVDAEECHRCRVQFGVVTRKHHCRACGQIFCGKCSSKYSTIPKFGIEKEVRVCEPCYEQLNKKAVDLQPK	168	MVB, tonoplast	Vermeer et al., 2006		pDONR207 / pmAEV	pDONR207 / pmAEV			pDONR207 / pmAEV			pDONR207 / pmAEV
Hrs-2xFYVE*		FL	MEFESDAMFAAERAPDWVDAEECHRCRVQFGVVTSSSSCSACGQIFCGKCSSKYSTIPKFGIEKEVRVCEPCYEQLNKKAQGQGSESDAMFAAERAPDWVDAEECHRCRVQFGVVTSSSSCSACGQIFCGKCSSKYSTIPKFGIEKEVRVCEPCYEQLNKKAVDLQPK	168	Cytoplasm	Kutateladze and Overduin, 2001; Pankiv et al., 2010		pDONR207 / pmAEV				pDONR207 / pmAEV
StRem1.3	NP_001274989	FL	MAELEAKKVEIVDPAPPAPGPVEAPKEVVADEKAIVAPALPPPAEEKEKPDDSKALVVVETKAPEPADEKKEGSIDRDAVLARVATEKRVSLIKAWEESEKSKAENKAQKKVSAIGAWENSKKANLEAELKKMEEQLEKKKAEYTEKMKNKIALLHKEAEEKRAMIEAKRGEDLLKAEELAAKYRATGTAPKKILGIF	198	PM	Perraki et al., 2012			pDONR207 / pmAEV		pDONR207 / pmAEV			pDONR207 / pmAEV
StRem1.3*		FL	MAELEAKKVEIVDPAPPAPGPVEAPKEVVADEKAIVAPALPPPAEEKEKPDDSKALVVVETKAPEPADEKKEGSIDRDAVLARVATEKRVSLIKAWEESEKSKAENKAQKKVSAIGAWENSKKANLEAELKKMEEQLEKKKAEYTEKMKNKIALLHKEAEEKRAMIEAKRGEDLLKAEEHHHKSRSTVTSPKKISQQQ	198	Cytoplasm	Perraki et al., 2012			pDONR207 / pmAEV		pDONR207 / pmAEV
AtRem1.4	At5g23750	FL	MAEEEPKKVTETVSEPTPTPEVPVEKPAAAADVAPQEKPVAPPPVLPSPAPAEEKQEDSKAIVPVVPKEVEEEKKEGSVNRDAVLARVETEKRMSLIKAWEEAEKCKVENKAEKKLSSIGSWENNKKAAVEAELKKMEEQLEKKKAEYVEQMKNKIAQIHKEAEEKRAMIEAKRGEEILKAEELAAKYRATGTAPKKLFGCM	202	PM	Raffaele et al., 2007					pDONR207 / pmAEV
BIK1	At2g39660	FL	MGSCFSSRVKADIFHNGKSSDLYGLSLSSRKSSSTVAAAQKTEGEILSSTPVKSFTFNELKLATRNFRPDSVIGEGGFGCVFKGWLDESTLTPTKPGTGLVIAVKKLNQEGFQGHREWLTEINYLGQLSHPNLVKLIGYCLEDEHRLLVYEFMQKGSLENHLFRRGAYFKPLPWFLRVNVALDAAKGLAFLHSDPVKVIYRDIKASNILLDADYNAKLSDFGLARDGPMGDLSYVSTRVMGTYGYAAPEYMSSGHLNARSDVYSFGVLLLEILSGKRALDHNRPAKEENLVDWARPYLTSKRKVLLIVDNRLDTQYLPEEAVRMASVAVQCLSFEPKSRPTMDQVVRALQQLQDNLGKPSQTNPVKDTKKLGFKTGTTKSSEKRFTQKPFGRHLV	395	PM	Lu et al., 2010		pDONR207 / pmAEV				pDONR207 / pmAEV
BIK1*		FL	MASCFSSRVKADIFHNGKSSDLYGLSLSSRKSSSTVAAAQKTEGEILSSTPVKSFTFNELKLATRNFRPDSVIGEGGFGCVFKGWLDESTLTPTKPGTGLVIAVKKLNQEGFQGHREWLTEINYLGQLSHPNLVKLIGYCLEDEHRLLVYEFMQKGSLENHLFRRGAYFKPLPWFLRVNVALDAAKGLAFLHSDPVKVIYRDIKASNILLDADYNAKLSDFGLARDGPMGDLSYVSTRVMGTYGYAAPEYMSSGHLNARSDVYSFGVLLLEILSGKRALDHNRPAKEENLVDWARPYLTSKRKVLLIVDNRLDTQYLPEEAVRMASVAVQCLSFEPKSRPTMDQVVRALQQLQDNLGKPSQTNPVKDTKKLGFKTGTTKSSEKRFTQKPFGRHLV	395	Cytoplasm (mainly), cortical microtubules	Tao et al., 2018		pDONR207 / pmAEV				pDONR207 / pmAEV
PBS1	AT5G13160	FL	MGCSCDSSDDKNVDSNHGKKSTVSNNSGSGGKSSKTNGGSKRRDGGAAHTARAAATMNHDTGGGGRVYKGRDSTGVVAVKDRNGGNRVVMSHHNVNGYCADGDRVYMGSDHHDDKADWNMRMKAAGAAKGHDKANVYRDKSSNDGHKSDGAKGTGDKSHVSTRVMGTYGYCAYAMTGTVKSDVYSGVVTGRKADSMHGNVAWARNDRRKKADRKGRTRAYAAVASMCAATRADVVTASYANAYDSKDDSRRNRDRGARTRNDDGGGSGSKDGSKDSRTARNRDNRRAVAAKMWGSRKRRSGTSSNSTG	308	PM	Qi et al., 2014		pDONR207 / pmAEV				pDONR207 / pmAEV
CPK21	AT4G04720	FL	MGCFSSKHRKTQNDGGEKSIPINPVQTHVVPEHRKPQTPTPKPMTQPIHQQISTPSSNPVSVRDPDTILGKPFEDIRKFYSLGKELGRGQFGITYMCKEIGTGNTYACKSILKRKLISKQDKEDVKREIQIMQYLSGQPNIVEIKGAYEDRQSIHLVMELCAGGELFDRIIAQGHYSERAAAGIIRSIVNVVQICHFMGVVHRDLKPENFLLSSKEENAMLKATDFGLSVFIEEGKVYRDIVGSAYYVAPEVLRRSYGKEIDIWSAGVILYILLSGVPPFWAENEKGIFDEVIKGEIDFVSEPWPSISESAKDLVRKMLTKDPKRRITAAQVLEHPWIKGGEAPDKPIDSAVLSRMKQFRAMNKLKKLALKVIAESLSEEEIKGLKTMFANIDTDKSGT…	531	PM	Asai et al., 2013		pDONR207 / pmAEV				pDONR207 / pmAEV
FAPP1a-PH	AAG15199	1 - 99	MEGVLYKWTNYLTGWQPRWFVLDNGILSYYDSQDDVCKGSKGSIKMAVCAIKVASADNTRMELIIPGEQHFYMKAVNAAERQRWLVALGSSKACLTDTR	99	PM	He et al., 2011		pDONR207 / pmAEV				pDONR207 / pmAEV
FAPP1a-PH*		1 - 99	MEGVLYEWTNYLTGWQPAWFVLDNGILSYYDSQDDVCKGSKGSIKMAVCAIKVASADNTRMELIIPGEQHFYMKAVNAAERQRWLVALGSSKACLTDTR	99	Cytoplasm	He et al., 2011		pDONR207 / pmAEV				pDONR207 / pmAEV
Osh2p	NM_001180078	256 - 424	MPSNNVTPEIKLKNLLEKNLREQAIVHEDVASSKPPTYKGFLKKWTNFAHGYKLRWFILSGDGNLSYYKDQSHVDRPRGTLKVSTCRLHIDSSEKLNFELLGGITGTTRWRLKGNHPIETTRWVNAIQSAIRFAKDKEILNKKKAVPPSLALKNKSPALISHSKTQGSLPQGQGSPSNNVTPEIKLKNLLEKNLREQAIVHEDVASSKPPTYKGFLKKWTNFAHGYKLRWFILSGDGNLSYYKDQSHVDRPRGTLKVSTCRLHIDSSEKLNFELLGGITGTTRWRLKGNHPIETTRWVNAIQSAIRFAKDKEILNKKKAVPPSLALKNKSPALISHSKTQGSLP	344	PM	Roy and Levine, 2004	pDONR207 / pmAEV				pDONR207 / pmAEV
ARA6	AT3G54840	FL	MGCASSLPDRNSGTLSGLSNSENAVPADAKNLRVKLVLLGDSGVGKSCIVLRFVRGQFDATSKVTVGASFLSQTIALQDSTTVKFEIWDTAGQERYSALAPLYYRGAGVAVIVYDITSPESFKKAQYWVKELQKHGSPDIVMALVGNKADLHEKREVPTEDGMELAEKNGMFFIETSAKTADNINQLFEEIGKRLPRPAPSS	202	MVB (mainly), tonoplast	Ebine et al., 2011		pDONR207 / pmAEV				pDONR207 / pmAEV
RHA1	AT5G45130	FL	MASSGNKNINAKLVLLGDVGAGKSSLVLRFVKDQFVEFQESTIGAAFFSQTLAVNDATVKFEIWDTAGQERYHSLAPMYYRGAAAAIIVFDITNQASFERAKKWVQELQAQGNPNMVMALAGNKADLLDARKVSAEEAEIYAQENSLFFMETSAKTATNVKDIFYEIAKRLPRVQPAENPTGMVLPNGPGATAVSSSCCA	200	MVB (mainly), tonoplast	Sohn et al., 2003	pDONR207 / pmAEV				pDONR207 / pmAEV
ARA7	AT4G19640	FL	MAAAGNKSINAKLVLLGDVGAGKSSLVLRFVKDQFVEFQESTIGAAFFSQTLAVNDATVKFEIWDTAGQERYHSLAPMYYRGAAAAIIVFDVTNQASFERAKKWVQELQAQGNPNMVMALAGNKSDLLDARKVTAEDAQTYAQENGLFFMETSAKTATNVKEIFYEIARRLPRVQPTENPTGMVLPDRAMDRAVSSSCCA	200	MVB (mainly), tonoplast	Bottanelli et al., 2012	pDONR207 / pmAEV				pDONR207 / pmAEV
RABG3f	AT3G18820	FL	MPSRRRTLLKVIILGDSGVGKTSLMNQYVNKKFSNQYKATIGADFLTKEVQFEDRLFTLQIWDTAGQERFQSLGVAFYRGADCCVLVYDVNSMKSFENLNNWREEFLIQASPSDPENFPFVLIGNKVDVDDGNSRVVSEKKAKAWCASKGNIPYFETSAKVGTNVEEAFQCIAKDALKSGEEEELYLPDTIDVGTSNQQRSTGCEC	206	MVB (mainly), tonoplast	Cui et al., 2014	pDONR207 / pmAEV				pDONR207 / pmAEV
AtDMP1	AT3G21520.1	FL	MSETSLLIPKTNSPASSENMANTNKSLTGLESLIKLLPTGTLFIYLLLNPVLTNDGECSTGNKVMSSILVALCSFSCVFSCFTDSFKGVDGSRKFGIVTKKGLWTYAEPGSVDLSKYKLRIADFVHAGFVLAVFGTLVLLDANTASCFYPRFRETQKTLVMALPPAVGVASATIFALFPSKRSGIGYAPIAEEVGAEEETKKASVSA	207	MVB, tonoplast (mainly)	Kasaras and Kunze, 2017											pDONR207 / pmAEV
AtTPK1	AT5G55630	FL	MSSDAARTPLLPTEKIDTMAQDFNLNSRTSSSRKRRLRRSRSAPRGDCMYNDDVKIDEPPPHPSKIPMFSDLNPNLRRVIMFLALYLTIGTLCFYLVRDQISGHKTSGVVDALYFCIVTMTTVGYGDLVPNSSASRLLACAFVFSGMVLVGHLLSRAADYLVEKQEALLVRAFHLRQSFGPTDILKELHTNKLRYKCYATCLVLVVLFIVGTIFLVMVEKMPVISAFYCVCSTVTTLGYGDKSFNSEAGRLFAVFWILTSSICLAQFFLYVAELNTENKQRALVKWVLTRRITNNDLEAADLDEDGVVGAAEFIVYKLKEMGKIDEKDISGIMDEFEQLDYDESGTLTTSDIVLAQTTSQIQR	363	MVB, tonoplast (mainly)	Maîtrejean et al., 2011									pDONR207 / pmAEV		pDONR207 / pmAEV
SAUL1	AT1G20780	FL	MVGSSDGDQSDDSSHFERGVDHIYEAFICPLTKEVMHDPVTLENGRTFEREAIEKWFKECRDSGRPPSCPLTSQELTSTDVSASIALRNTIEEWRSRNDAAKLDIARQSLFLGNAETDILQALMHVRQICRTIRSNRHGVRNSQLIHMIIDMLKSTSHRVRYKALQTLQVVVEGDDESKAIVAEGDTVRTLVKFLSHEPSKGREAAVSLLFELSKSEALCEKIGSIHGALILLVGLTSSNSENVSIVEKADRTLENMERSEEIVRQMASYGRLQPLLGKLLEGSPETKLSMASFLGELPLNNDVKVLVAQTVGSSLVDLMRSGDMPQREAALKALNKISSFEGSAKVLISKGILPPLIKDLFYVGPNNLPIRLKEVSATILANIVNIGYDFDKATLVSE…	801	PM	Drechsel et al., 2010			pDONR207 / pmAEV		pDONR207 / pmAEV			pDONR207 / pmAEV
SAUL1(ARM7-11)	AT1G20780	388 - 801	GYDFDKATLVSENRVENLLHLISNTGPAIQCKLLEVLVGLTSCPKTVPKVVYAIKTSGAIISLVQFIEVRENDDLRLASIKLLHNLSPFMSEELAKALCGTAGQLGSLVAIISEKTPITEEQAAAAGLLAELPDRDLGLTQEMLEVGAFEKIISKVFGIRQGDIKGMRFVNPFLEGLVRILARITFVFNKEARAINFCREHDVASLFLHLLQSNGQDNIQMVSAMALENLSLESIKLTRMPDPPPVNYCGSIFSCVRKPHVVNGLCKIHQGICSLRETFCLVEGGAVEKLVALLDHENVKVVEAALAALSSLLEDGLDVEKGVKILDEADGIRHILNVLRENRTERLTRRAVWMVERILRIEDIAREVAEEQSLSAALVDAFQNADFRTRQIAENALKH…	414	Forming confined patches along the PM	Drechsel et al., 2010					pDONR207 / pmAEV			pDONR207 / pmAEV
AtPUB43	AT1G76390	FL	MAGSGSWDGSQSDNSSQFEPGIDNIYEAFICPLTKQVMHNPVTLENGQTFEREAIEKWFQECRENGQPLSCPITSKELSITDLSPSIALRNTIEEWRARNDALKLDIARQSLYLGNAETNILLALKNVREICRNIRKIRQRVCNPQLVRLITDMLKSSSHEVRCKALQTLQVVVEGDEESKAIVAEGDTVRTIVKFLSQEPSKGREAAVSVLFELSKSEALCEKIGSIHGAIILLVGLTSSKSENVSTVEKADKTLTNLERSEENVRQMAINGRLQPLLAKLLEGSPETKVSMAFYLGVLALNNDVKVIVAQTVGSSLIDLMRTRDMSQREAALGALNNISSFEGSAKLLINTGILPPLIKDLFYVGPNQLPIRLKEVSATILANIVNIGYDFDKVPVG…	811	PM	Vogelmann et al., 2014			pDONR207 / pmAEV		pDONR207 / pmAEV			pDONR207 / pmAEV
AtPUB43(ARM7-11)	AT1G76390	397 - 811	PVGPHHQTLVSEEIVENLLQLTSNTGPEIQGKLLAVLVGLTSCPNSVINVVSAIRNSAAIISLVQFVEIHENDDLRLASIKLLHNISPHMSEELANALRSTVGQLGSLVSIISENTPTITEEQAAAAGLLAELPERDLVLTMRLLREGAFEKIISKIVGIRQGEIRGIRFERTFLEGLVSILARITFALTKETDATLFCCEKNLPSLFLDLLQSNSQDNIQRASATALENLSLESKNLTKIPELPPPTYCVSIFSCLSKPPVVLGICKIHQGICSVRESFCLVEGQAVDKLVDLLDHENDKVVGPALAALSTLLEDGLDVVQGVRLIDEADGITPILNVLLENRTENLRIRAVWMVERILRIEEIAREVGEEQNVTAALVDAFQNADFRTRQIAEKALR…	415	Forming confined patches along the PM	Vogelmann et al., 2014					pDONR207 / pmAEV			pDONR207 / pmAEV
FLS2	AT5G46330.1	FL	MKLLSKTFLILTLTFFFFGIALAKQSFEPEIEALKSFKNGISNDPLGVLSDWTIIGSLRHCNWTGITCDSTGHVVSVSLLEKQLEGVLSPAIANLTYLQVLDLTSNSFTGKIPAEIGKLTELNQLILYLNYFSGSIPSGIWELKNIFYLDLRNNLLSGDVPEEICKTSSLVLIGFDYNNLTGKIPECLGDLVHLQMFVAAGNHLTGSIPVSIGTLANLTDLDLSGNQLTGKIPRDFGNLLNLQSLVLTENLLEGDIPAEIGNCSSLVQLELYDNQLTGKIPAELGNLVQLQALRIYKNKLTSSIPSSLFRLTQLTHLGLSENHLVGPISEEIGFLESLEVLTLHSNNFTGEFPQSITNLRNLTVLTVGFNNISGELPADLGLLTNLRNLSAHDNLLTGP…	1173	PM	Gómez-Gómez and Boller, 2000						pDONR207 / pmAEV
AtFlotillin1	AT5G25250	FL	MFKVARASQYLAITGAGIEDIKLSKKSWVFPWQSCTVFDVSPVNYTFKVQAMSAEKLPFVLPAVFTIGPRVDDDDALILYARLISPHDKDSNHVHELVEGVIEGETRVLAASMTMEEIFKGTKEFKKEVFDKVQLELNQFGLVIYNANVKQLVDVPGHEYFSYLGQKTQMEAANQARIDVSEAKMKGEIGAKERTGLTLQNAAKIDAESKIISMQRQGEGTKEEIKVRTEVKVFENQKEADVAKANAELAMKKAAWTKDAQVAEVEATKAVALREAELQTQVEKMNALTRTEKLKAEFLSKASVEYETKVQEANWELYNKQKQAEAVLYEKQKQAEAQKAQADAAFYSKQKEAEGLVALASAQGTYLRTLLDAVQNDYSCLRDFLMINNGIYQEIAKTN…	470	PM	Tao et al., 2018						pDONR207 / pmAEV
sp-tagRFP-AFVY			MGYMCIKISFCVMCVLGLVIVGDVAYAQDTSLYKKAGSSRMVSKGEELIKENMHMKLYMEGTVNNHHFKCTSEGEGKPYEGTQTMRIKVVEGGPLPFAFDILATSFMYGSRTFINHTQGIPDFFKQSFPEGFTWERVTTYEDGGVLTATQDTSLQDGCLIYNVKIRGVNFPSNGPVMQKKTLGWEANTEMLYPADGGLEGRSDMALKLVGGGHLICNFKTTYRSKKPAKNLKMPGVYYVDHRLERIKEADKETYVEQHEVAVARYCDLPSKLGHKLNSRGAFVY	283	Vacuolar lumen	Hunter et al., 2007									pDONR207 / psAEV
ACK6	AT4G28540	302 - 479	MSSARSHSSTHERHRTGKPGMGAGPSAEKPERISVGNIRDKFSGAVEAFARRNVRGPSPHQNHTRHRTLDEIPSMKPAVNMVSEKGRNTSRYGSASRRAVASGSRPSSSGEQRESRDSSRVASSGGGVRPSVFQRTQAAAAVSGYESKTASAFNRDRVAASRTARDEALRSFELLSIRK	178	Cortical microtubules	Ben-Nissan et al., 2008								pDONR207 / pmAEV
AtFimbrin1	AT4G26700	350 - 604	MEIVEGSSTLNLAFVAQIFHERNGLNKDGKYAFAEMMTEDVETCRDERCYRLWINSLGIDSYVNNVFEDVRNGWILLEVLDKVSPSSVNWKHASKPPIKMPFRKVENCNQVIKIGKQLKFSLVNVAGNDIVQGNKKLILGLLWQLMRFHMLQLLKSLRSRTLGKEMTDADILSWANRKVRTMGRKLQIESFKDKSLSSGLFFLNLLWAVEPRVVNWNLVTKGETDDEKRLNATYIVSVARKLGCSVFLLPEDIVEVNQKMILILTASIMYWSLQRHSRESSDSSSTQSTTTTCTSTASSPAPSVTEEEEVSSLSGEVTSLAVGDAVSEITTVSE	333	Actin	Wang et al., 2004									pDONR207 / pmAEV
sp-tagRFP-HDEL			MGYMCIKISFCVMCVLGLVIVGDVAYAQDTSLYKKAGSSRMVSKGEELIKENMHMKLYMEGTVNNHHFKCTSEGEGKPYEGTQTMRIKVVEGGPLPFAFDILATSFMYGSRTFINHTQGIPDFFKQSFPEGFTWERVTTYEDGGVLTATQDTSLQDGCLIYNVKIRGVNFPSNGPVMQKKTLGWEANTEMLYPADGGLEGRSDMALKLVGGGHLICNFKTTYRSKKPAKNLKMPGVYYVDHRLERIKEADKETYVEQHEVAVARYCDLPSKLGHKLNSRHDEL	283	ER	Matsushima et al., 2002										pDONR207 / pmAEV
Trifunctional markers
VAM7-PX-YFP-StRem1.3			MAANSVGKMSEKLRIKVDDVKINPKYVLYGVSTPNKRLYKRYSEFWKLKTRLERDVGSTIPYDFPEKPGVLDWRWQRRYDDPEMIDERRIGLERFLNELYNDRFDSRWRDTKIAQDFLQLSKPNVSQEKSQQHLGGGSSRMVSKGEELFTGVVPILVELDGDVNGHKFSVSGEGEGDATYGKLTLKFICTTGKLPVPWPTLVTTFGYGLQCFARYPDHMKQHDFFKSAMPEGYVQERTIFFKDDGNYKTRAEVKFEGDTLVNRIELKGIDFKEDGNILGHKLEYNYNSHNVYIMADKQKNGIKVNFKIRHNIEDGSVQLADHYQQNTPIGDGPVLLPDNHYLSYQSALSKDPNEKRDHMVLLEFVTAAGITLGMDELYRSSRGGGGSGGGGSASMAELE…	592	PM-MVB/TP	This study							pDONR207 / pmAEV
Hrs-2xFYVE-YFP-StRem1.3			MEFESDAMFAAERAPDWVDAEECHRCRVQFGVVTRKHHCRACGQIFCGKCSSKYSTIPKFGIEKEVRVCEPCYEQLNKKAQGQGSESDAMFAAERAPDWVDAEECHRCRVQFGVVTRKHHCRACGQIFCGKCSSKYSTIPKFGIEKEVRVCEPCYEQLNKKAVDLQPKGGGSSRMVSKGEELFTGVVPILVELDGDVNGHKFSVSGEGEGDATYGKLTLKFICTTGKLPVPWPTLVTTFGYGLQCFARYPDHMKQHDFFKSAMPEGYVQERTIFFKDDGNYKTRAEVKFEGDTLVNRIELKGIDFKEDGNILGHKLEYNYNSHNVYIMADKQKNGIKVNFKIRHNIEDGSVQLADHYQQNTPIGDGPVLLPDNHYLSYQSALSKDPNEKRDHMVLLEFV…	626	PM-MVB/TP	This study							pDONR207 / pmAEV
VAM7-PX-tagRFP-StRem1.3			MAANSVGKMSEKLRIKVDDVKINPKYVLYGVSTPNKRLYKRYSEFWKLKTRLERDVGSTIPYDFPEKPGVLDWRWQRRYDDPEMIDERRIGLERFLNELYNDRFDSRWRDTKIAQDFLQLSKPNVSQEKSQQHLGGGSSRMVSKGEELIKENMHMKLYMEGTVNNHHFKCTSEGEGKPYEGTQTMRIKVVEGGPLPFAFDILATSFMYGSRTFINHTQGIPDFFKQSFPEGFTWERVTTYEDGGVLTATQDTSLQDGCLIYNVKIRGVNFPSNGPVMQKKTLGWEANTEMLYPADGGLEGRSDMALKLVGGGHLICNFKTTYRSKKPAKNLKMPGVYYVDHRLERIKEADKETYVEQHEVAVARYCDLPSKLGHKLNSRGGGGSGGGGSASMAELEAKK…	589	PM-MVB/TP	This study										pDONR207 / pmAEV
Hrs-2xFYVE-tagRFP-StRem1.3			MEFESDAMFAAERAPDWVDAEECHRCRVQFGVVTRKHHCRACGQIFCGKCSSKYSTIPKFGIEKEVRVCEPCYEQLNKKAQGQGSESDAMFAAERAPDWVDAEECHRCRVQFGVVTRKHHCRACGQIFCGKCSSKYSTIPKFGIEKEVRVCEPCYEQLNKKAVDLQPKGGGSSRMVSKGEELIKENMHMKLYMEGTVNNHHFKCTSEGEGKPYEGTQTMRIKVVEGGPLPFAFDILATSFMYGSRTFINHTQGIPDFFKQSFPEGFTWERVTTYEDGGVLTATQDTSLQDGCLIYNVKIRGVNFPSNGPVMQKKTLGWEANTEMLYPADGGLEGRSDMALKLVGGGHLICNFKTTYRSKKPAKNLKMPGVYYVDHRLERIKEADKETYVEQHEVAVARY…	623	PM-MVB/TP	This study										pDONR207 / pmAEV
VAM7-PX-YFP-AtRem1.4			MAANSVGKMSEKLRIKVDDVKINPKYVLYGVSTPNKRLYKRYSEFWKLKTRLERDVGSTIPYDFPEKPGVLDWRWQRRYDDPEMIDERRIGLERFLNELYNDRFDSRWRDTKIAQDFLQLSKPNVSQEKSQQHLGGGSSRMVSKGEELFTGVVPILVELDGDVNGHKFSVSGEGEGDATYGKLTLKFICTTGKLPVPWPTLVTTFGYGLQCFARYPDHMKQHDFFKSAMPEGYVQERTIFFKDDGNYKTRAEVKFEGDTLVNRIELKGIDFKEDGNILGHKLEYNYNSHNVYIMADKQKNGIKVNFKIRHNIEDGSVQLADHYQQNTPIGDGPVLLPDNHYLSYQSALSKDPNEKRDHMVLLEFVTAAGITLGMDELYRSSRGGGGSGGGGSASMAEEE…	596	PM-MVB/TP	This study							pDONR207 / pmAEV / pCambia3301
VAM7-PX*-YFP-AtRem1.4			MAANSVGKMSEKLRIKVDDVKINPKYVLYGVSTPNKRLYKEYAEFWKLKTRLERDVGSTIPYDFPEKPGVLDRRWQRRYDDPEMIDERRIGLERFLNELYNDRFDSRWRDTKIAQDFLQLSKPNVSQEKSQQHLGGGSSRMVSKGEELFTGVVPILVELDGDVNGHKFSVSGEGEGDATYGKLTLKFICTTGKLPVPWPTLVTTFGYGLQCFARYPDHMKQHDFFKSAMPEGYVQERTIFFKDDGNYKTRAEVKFEGDTLVNRIELKGIDFKEDGNILGHKLEYNYNSHNVYIMADKQKNGIKVNFKIRHNIEDGSVQLADHYQQNTPIGDGPVLLPDNHYLSYQSALSKDPNEKRDHMVLLEFVTAAGITLGMDELYRSSRGGGGSGGGGSASMAEEE…	596	PM	This study							pDONR207 / pmAEV / pCambia3301
VAM7-PX-YFP*-StRem1.3			MAANSVGKMSEKLRIKVDDVKINPKYVLYGVSTPNKRLYKRYSEFWKLKTRLERDVGSTIPYDFPEKPGVLDWRWQRRYDDPEMIDERRIGLERFLNELYNDRFDSRWRDTKIAQDFLQLSKPNVSQEKSQQHLGGGSSRMVSKGEELFTGVVPILVELDGDVNGHKFSVSGEGEGDATYGKLTLKFICTTGKLPVPWPTLVTTFAAALQCFARYPDHMKQHDFFKSAMPEGYVQERTIFFKDDGNYKTRAEVKFEGDTLVNRIELKGIDFKEDGNILGHKLEYNYNSHNVYIMADKQKNGIKVNFKIRHNIEDGSVQLADHYQQNTPIGDGPVLLPDNHYLSYQSALSKDPNEKRDHMVLLEFVTAAGITLGMDELYRSSRGGGGSGGGGSASMAELE…	592	PM-MVB/TP	This study							pDONR207 / pmAEV
