# Supplementary material for: Tethering of Multi-Vesicular Bodies and the Tonoplast to the Plasma Membrane in Plants
Source: Front Plant Sci. 2019 May 22;10:636. doi: 10.3389/fpls.2019.00636 (PMC6662526; doi:10.3389/fpls.2019.00636)
Supplement: Supplementary Table S2 — Primer information. [file Table_2.XLSX]

## Sheet: Sheet1
Supplementary Table S2. Primer information
Oligo Name	Forward primer(5'-3')	Reverse primer(5'-3')	Application notes
Hrs-2xFYVE	GGCGGTAGCGCTAGCGAATTTGAAAGCGATGCGATGTTTG	AAGCTGGGTGATATCTTACTTCGGTTGCAGGTCCACGGCC	FPs fused at the N terminus
Hrs-2xFYVE	AGCAGGCTCCTCGCGAATGGAAATTTGAAAGCGATGCGATGTTTG	CTCCTCCACCTCTAGACTTCGGTTGCAGGTCCACGGCC	FPs fused at the C terminus
VAM7-PX	GGCGGTAGCGCTAGCGCAGCTAATTCTGTAGGGAAAATG	AAGCTGGGTGATATCTTATAGATGCTGCTGTGACTTTTC	FPs fused at the N terminus
VAM7-PX	AGCAGGCTCCTCGCGAATGGCAGCTAATTCTGTAGGGAAAATG	CTCCTCCACCTCTAGATAGATGCTGCTGTGACTTTTC	FPs fused at the C terminus
StRem1.3	GGCGGTAGCGCTAGCGCAGAATTGGAAGCTAAG	AAGCTGGGTGATATCTTAAAATATTCCAAGGATTTTC	FPs fused at the N terminus
FLS2-FP	AGCAGGCTCCTCGCGAATGAAGTTACTCTCAAAG	CTCCTCCACCTCTAGAAACTTCTCGATCCTCGTT	FPs fused at the C terminus
BIK1	AGCAGGCTCCTCGCGAATGGGTTCTTGCTTCAGTTCTCGAG	CTCCTCCACCTCTAGACACAAGGTGCCTGCCAAAAGGTT	FPs fused at the C terminus
PBS1	AGCAGGCTCCTCGCGAATGGGTTGTTTCTCGTGTTTTGATTC	CTCCTCCACCTCTAGACCCGGTACTGTTGCTCTCTGAAGTAC	FPs fused at the C terminus
ACK6	GGCGGTAGCGCTAGCAGTAGTGCCAGGTCCCATTCC	AAGCTGGGTGATATCTCATTTGCGGATCGAAAGAAG	FPs fused at the N terminus
FAPP1	AGCAGGCTCCTCGCGAATGGAAGGTGTTCTGTA	CTCCTCCACCTCTAGAGCGAGTATCGGTCAGACACG	FPs fused at the C terminus
FAPP1a-PH	GCTATCAAGGTGGCATCTGCAGATAATACCCGTATG	TGCCACCTTGATAGCGCAAACAGCCATCTTGATAC	ARF1 binding mutation E50A, H54A
FAPP1a-PH* 1	GTATGAATGGACAAATTAC	TCCATTCATACAGAACACCTTC	Mutation of PtdIns(4)P-binding site K7E
FAPP1a-PH* 2	CCAGCTTGGTTTGTTCTGGATAAC	AAACCAAGCTGGCTGCCAGCCGGTCAG	Mutation of PtdIns(4)P-binding site R18A
AtRem1.4	GGCGGTAGCGCTAGCATGGCTGAAGAGGAACCGAAG	AAGCTGGGTGATATCTCACATGCATCCGAAAAGCT	FPs fused at the N terminus
RHA1	GGCGGTAGCGCTAGCGCTAGCTCTGGAAACAAGAACATC	AAGCTGGGTGATATCCTAAGCACAACACGATGAACTCACTGC	FPs fused at the N terminus
ARA7	GGCGGTAGCGCTAGCGCTGCAGCTGGAAACAAGAGC	AAGCTGGGTGATATCCTAAGCACAACAAGATGAGCTCACTGC	FPs fused at the N terminus
ARA6	AGCAGGCTCCTCGCGAATGGGATGTGCTTCTTCTCTTCCAGATAG	CTCCTCCACCTCTAGATGACGAAGGAGCAGGACGAGGTAG	FPs fused at the C terminus
RABG3f	GGCGGTAGCGCTAGCCCGTCCCGTAGACGTACCCTCC	AAGCTGGGTGATATCTTAGCATTCACACCCTGTAGACCTCTG	FPs fused at the N terminus
AtDMP1-1	CCAGGATCCGTGGATTTATCCAAGTACAAGC	CTCCGCGTAAGTCCAAAGACCTTTCTTGGTG	GFP inserted at the second loop between 108E and 109P
AtDMP1-2	TGGACTTACGCGGAGGGTGGAGGAGGCAGCGGCAAGGGCGAGGAACTGTTCACTG	ATCCACGGATCCTGGGCTACCGCCACCGCCCTTGTAGAGTTCATCCATGCCATG	Primer pair for GFP
AtTPK1	AGCAGGCTCCTCGCGAATGTCGAGTGATGCAGCTCGTACGCCATTG	CTGCCTCCTCCACCTCTAGACCTTTGAATCTGAGACGTGGTCTGAGC	FPs fused at the C terminus
CPK21	AGCAGGCTCCTCGCGAATGGGTTGCTTCAGCAGTAAACAC	CTCCTCCACCTCTAGAATGGAATGGAAGCAGTTTCCCCTG	FPs fused at the C terminus
AtFlotillin1	AGCAGGCTCCTCGCGAATGTTCAAAGTTGCAAGAGCGTCAC	CTCCTCCACCTCTAGAGCTGCGAGTCACTTGCTTCGGTTCC	FPs fused at the C terminus
AtFimbrin1	AGCAGGCTCCTCGCGAGAGATCGTTGAAGGATCTTCAAC	CTCCTCCACCTCTAGACTCTGAGACCGTGGTGATTTCAGAAAC	FPs fused at the C terminus
Osh2	GGCGGTAGCGCTAGCCCAAGTAATAACGTGACACCCGAAATC	AAGCTGGGTGATATCTCATGGGAGGCTACCTTGGGTTTTGCTGTG	FPs fused at the N terminus
AtRem1.4	GTACCTAACATCCCATGGCAGCTAATTCTGTAGGGAAAATG	GTCACCTGTAATTCACACATCTCACATGCATCCGAAAAGCTTTTTG	Chimeric construction
VAM7-PX*	AAAGAGTATGCCGAGTTTTGGAAACTGAAGACACG	GGCATACTCTTTGTAAAGGCGCTTGTTTG	Mutation of PtdIns(3)P-binding site R40E, S42A
Hrs-2xFYVE* 1	TCTTCAAGCAGTTGTTCCGCCTGCGGACAGATTTTCTGTGG	GGAACAACTGCTTGAAGAGGTCACAACACCAAACTGAACAC	Mutation of PtdIns(3)P-binding site R34S, K35S, H36S, H37S, R39S
Hrs-2xFYVE* 2	TCAAGCAGTTCCTGTTCAGCATGCGGCCAAATCTTTTGTGG	TGAACAGGAACTGCTTGATGTAACGACTCCGAACTGCACG	Mutation of PtdIns(3)P-binding site R116S, K117S, H118S, H119S, R121S
BIK1*	TCGCGAATGGCTTCTTGCTTCAGT	AGAAGCCATTCGCGAGGAGCCTGC	Mutations of palmitoylation site with G1A
StRem1.3*-1	CATCATCATAAATCTCGTTCTACTGTGACTAGTCCA	AGATTTATGATGATGCTCCTCTGCCTTGAGAAGATC	Mutation sites L179H, A180H, A181H, Y184S, A185S, G187V, A189A,
StRem1.3*-2	CAACAGCAATCTAGATGAGATATCACCCAG	TTGCTGTTGAGAGATTTTCTTTGGACTAGTC	Mutation sites L194S, G195Q, I196Q, F197Q
AFVY	GGTGCATTTGTTTATTAAATCACCCAGCTTTCTTGTACAAAGTTG	ATAAACAAATGCACCTCTAGAAGGCGCGCCTGCGGCCGCCTTG	Insertion sequence AFVY for SP-tagRFP-AFVY
AtPUB43	GGCGGTAGCGCTAGCATGGCTGGAAGTGGAAGTTGGGATG	AAGCTGGGTGATATCCTAACCAATGTTGGTGAATATACCAGAGAAG	FPs fused at the N terminus
SAUL1	GGCGGTAGCGCTAGCGTTGGAAGCTCGGATGGTG	AAGCTGGGTGATATCCTATGCGATGTTTGGGAATATACTTGAG	FPs fused at the N terminus
ARM(AtPUB43)	GGCGGTAGCGCTAGCCCAGTTGGTCCTCATCACCAG		FPs fused at the N terminus
ARM(SAUL1)	GGCGGTAGCGCTAGCGGGTATGACTTTGACAAAGCCA		FPs fused at the N terminus
ProAtRem1.4	CAACAAAGGGTAATATCCGGAACCAAACTAGTACAAGTTTACTATATTAAG	TACCCTCAGATCTACCATGGGATGTTAGGTACAACAACTAAAGATTACAAAG	Infusion insertion for native promoter ProAtRem1.4
YFP*	GCTGCAGCCCTGCAGTGCTTCGCCCGTTAC	GGCTGCAGCGAAGGTGGTCACGAGGGTAGG	Mutations at the fluophore resdues of YFP: G65A, Y66A, G67A
Trifunctional VAM7-PX	AAAGCAGGCTCCTCGAAGCTTATGGCAGCTAATTCTGTAGG	GCCCTTGCTCACCATTCGCGAGCTTCCTCCACCTAGATGCTGCTGTGACTTTTC	Inserted FP-StRem1.3/AtRem1.4 by Infusion strategy
Trifunctional Hrs-2xFYVE	AAAGCAGGCTCCTCGAAGCTTATGGAATTTGAAAGCGATGC	GCCCTTGCTCACCATTCGCGAGCTTCCTCCACCCTTCGGTTGCAGGTCCACGG	Inserted FP-StRem1.3/AtRem1.4 by Infusion strategy
tagRFP-HDEL	CATGATGAACTGTAAGTTTAAACCCACCCAGCTTC	CAGTTCATCATGTCTAGAGTTCAATTTGTGACC	Introducing HDEL to tagRFP
